# Supplementary material for: Nootkatone Derivative Nootkatone-(E)-2-iodobenzoyl hydrazone Promotes Megakaryocytic Differentiation in Erythroleukemia by Targeting JAK2 and Enhancing JAK2/STAT3 and PKCδ/MAPK Crosstalk
Source: Cells. 2024 Dec 26;14(1):10. doi: 10.3390/cells14010010 (PMC11720125; doi:10.3390/cells14010010)
Supplement: Supplementary file 1 [file cells-14-00010-s001.zip]

Archive with 10 entries (10 files):
- Figure S1.jpg
- Figure S2.jpg
- Revised-Table S1.pdf
- Revised-Table S2.pdf
- Revised-Table S3.pdf
- Revised-Table S4.pdf
- Revised-Table S5.pdf
- Revised-Table S6.pdf
- Revised-Table S7.pdf
- Revised-Table S8.pdf
